# Supplementary material for: Effects of Various Processing Methods on the Nutritional Quality and Carcinogenic Substances of Bactrian Camel (Camelus bactrianus) Meat
Source: Foods. 2022 Oct 20;11(20):3276. doi: 10.3390/foods11203276 (PMC9602032; doi:10.3390/foods11203276)
Supplement: Supplementary file 1 [file foods-11-03276-s001.zip]

Archive with 1 entries (1 files):
- foods-1914992-supplementary.pdf
